# Supplementary material for: The relation between mental health and career-related stress among prospective graduates in higher education stage during the COVID-19 pandemic: an evidence based on network analysis
Source: Front Psychol. 2024 Jul 8;15:1381846. doi: 10.3389/fpsyg.2024.1381846 (PMC11260747; doi:10.3389/fpsyg.2024.1381846)
Supplement: Supplementary file 1 [file Data_Sheet_1.zip]

Archive with 9 entries (8 files):
- Supplementary Materials/Supplementary Materials/
- Supplementary Materials/Supplementary Materials/Figure S1.jpg
- Supplementary Materials/Supplementary Materials/Figure S2.jpg
- Supplementary Materials/Supplementary Materials/Figure S3.jpg
- Supplementary Materials/Supplementary Materials/Figure S4.jpg
- Supplementary Materials/Supplementary Materials/Figure S5.jpg
- Supplementary Materials/Supplementary Materials/Figure S6.jpg
- Supplementary Materials/Supplementary Materials/Figure S7.jpg
- Supplementary Materials/Supplementary Materials/Table S1.docx
